# Supplementary material for: Total Release of 21 Indicator Pharmaceuticals Listed by the Swedish Medical Products Agency from Wastewater Treatment Plants to Surface Water Bodies in the 1.3 Million Populated County Skåne (Scania), Sweden
Source: Molecules. 2021 Dec 23;27(1):77. doi: 10.3390/molecules27010077 (PMC8746806; doi:10.3390/molecules27010077)
Supplement: Supplementary file 1 [file molecules-27-00077-s001.zip]

Archive with 1 entries (1 files):
- molecules-1491196-supplementary-final (1).pdf
